# Supplementary material for: Can Procalcitonin Be Dosed in Bovine Milk Using a Commercial ELISA Kit?
Source: Animals (Basel). 2022 Jan 25;12(3):289. doi: 10.3390/ani12030289 (PMC8833620; doi:10.3390/ani12030289)
Supplement: Supplementary file 1 [file animals-12-00289-s001.zip]

Archive with 1 entries (1 files):
- animals-1559933-supplementary.pdf
